# Supplementary material for: Impact of SARS-CoV-2 Alpha and Gamma Variants among Symptomatic Pregnant Women: A Two-Center Retrospective Cohort Study between France and Brazil
Source: J Clin Med. 2022 May 9;11(9):2663. doi: 10.3390/jcm11092663 (PMC9101133; doi:10.3390/jcm11092663)
Supplement: Supplementary file 1 [file jcm-11-02663-s001.zip]

Archive with 1 entries (1 files):
- jcm-1625497-supplementary.pdf
